# Supplementary material for: Identification and Molecular Characterization of the Switchgrass AP2/ERF Transcription Factor Superfamily, and Overexpression of PvERF001 for Improvement of Biomass Characteristics for Biofuel
Source: Front Bioeng Biotechnol. 2015 Jul 20;3:101. doi: 10.3389/fbioe.2015.00101 (PMC4507462; doi:10.3389/fbioe.2015.00101)
Supplement: Supplementary file 5 [file Table_5.XLSX]

## Sheet: Table S5
Table S5 Blast2GO annotation details of switchgrass (Panicum virgatum) AP2/ERF protein sequences
Gene Name	GO biological process	GO cellular component	GO molecular function
PvERF001	response to abiotic stress/stimulus; biosynthetic process; nucleobase-containing compound metabolic process	nucleus; mitochondrion; plastid	DNA binding; sequence-specific DNA binding transcription factor activity
PvERF002	response to abiotic stimulus; metabolic process; biosynthetic process; cellular process; nucleobase-containing compound metabolic process; response to stress; signal transduction	nucleus; mitochondrion; plastid	DNA binding; sequence-specific DNA binding transcription factor activity
PvERF003	biosynthetic process; nucleobase-containing compound metabolic process; response to abiotic stimulus; response to stress; cellular process	nucleus; mitochondrion; plastid	DNA binding; sequence-specific DNA binding transcription factor activity
PvERF004	biosynthetic process; nucleobase-containing compound metabolic process; response to abiotic stimulus; response to stress; cellular process	nucleus; mitochondrion; plastid	DNA binding; sequence-specific DNA binding transcription factor activity
PvERF005	biosynthetic process; cellular process; nucleobase-containing compound metabolic process; response to abiotic stimulus; signal transduction; response to stress	nucleus; mitochondrion; plastid	DNA binding; sequence-specific DNA binding transcription factor activity
PvERF006	biosynthetic process; nucleobase-containing compound metabolic process; response to biotic and abiotic stimulus; response to environmental stimulus	nucleus; plastid	DNA binding; sequence-specific DNA binding transcription factor activity
PvERF007	regulation of transcription, DNA-templated; transcription, DNA-templated; response to abiotic stimulus; metabolic process; biosynthetic process; nucleobase-containing compound metabolic process; response to stress	nucleus; mitochondrion; plastid	DNA binding; sequence-specific DNA binding transcription factor activity
PvERF008	response to abiotic stimulus; metabolic process; biosynthetic process; nucleobase-containing compound metabolic process; response to stress	nucleus; mitochondrion; plastid	DNA binding; sequence-specific DNA binding transcription factor activity
PvERF009	biosynthetic process; nucleobase-containing compound metabolic process	nucleus; mitochondrion; plastid	DNA binding; sequence-specific DNA binding transcription factor activity
PvERF010	response to endogenous stimulus; post-embryonic development; biosynthetic process; nucleobase-containing compound metabolic process; response to stress; cellular process; organismal physiological process; anatomical structure morphogenesis; growth; flower development	nucleus; plastid; mitochondrion	DNA binding; sequence-specific DNA binding transcription factor activity
PvERF011	biosynthetic process; nucleobase-containing compound metabolic process; embryo development; response to endogenous stimulus; post-embryonic development; cell cycle	nucleus; plastid	DNA binding; sequence-specific DNA binding transcription factor activity
PvERF012	biosynthetic process; nucleobase-containing compound metabolic process; embryo development; post-embryonic development; response to stress; cell cycle; response to abiotic stimulus; response to endogenous stimulus	nucleus; mitochondrion; plastid	DNA binding; sequence-specific DNA binding transcription factor activity
PvERF013	response to abiotic stimulus; signal transduction; response to endogenous stimulus; biosynthetic process; nucleobase-containing compound metabolic process; response to stress; embryo development; post-embryonic development; cell cycle; response to biotic stimulus; response to abiotic stimulus; cell death; response to environmental stimulus	nucleus	DNA binding; sequence-specific DNA binding transcription factor activity; protein binding
PvERF014	response to abiotic stimulus; response to endogenous stimulus; biosynthetic process; nucleobase-containing compound metabolic process; response to stress	nucleus, plastid	DNA binding; sequence-specific DNA binding transcription factor activity
PvERF015	response to biotic stimulus; response to abiotic stimulus; response to environmental stimulus; signal transduction; response to endogenous stimulus; biosynthetic process; nucleobase-containing compound metabolic process; response to stress	nucleus; plastid	DNA binding; sequence-specific DNA binding transcription factor activity
PvERF016	response to biotic stimulus; response to environmental stimulus; biosynthetic process; nucleobase-containing compound metabolic process;	nucleus, plastid	DNA binding; sequence-specific DNA binding transcription factor activity
PvERF017	signal transduction; metabolic process; biosynthetic process; nucleobase-containing compound metabolic process; transport; response to stress; response to biotic stimulus; response to abiotic stimulus; response to environmental stimulus; cell death; response to endogenous stimulus; cellular component organization	nucleus; mitochondrion; plastid	DNA binding; sequence-specific DNA binding transcription factor activity
PvERF018	signal transduction; metabolic process; biosynthetic process; transport; nucleobase-containing compound metabolic process; response to stress; response to biotic stimulus; response to abiotic stimulus; response to environmental stimulus; cell death; response to endogenous stimulus; cellular component organization	nucleus; mitochondrion; plastid	DNA binding; sequence-specific DNA binding transcription factor activity
PvERF019	response to endogenous stimulus; biosynthetic process; nucleobase-containing compound metabolic process	nucleus; mitochondrion; plastid	DNA binding; sequence-specific DNA binding transcription factor activity
PvERF020	response to biotic stimulus; response to abiotic stimulus; response to environmental stimulus; signal transduction; response to endogenous stimulus; biosynthetic process; nucleobase-containing compound metabolic process; response to stress	nucleus; mitochondrion; plastid	DNA binding; sequence-specific DNA binding transcription factor activity
PvERF021	biosynthetic process; nucleobase-containing compound metabolic process	nucleus, plastid	DNA binding; sequence-specific DNA binding transcription factor activity
PvERF022	regulation of transcription, DNA-templated; transcription, DNA-templated; response to endogenous stimulus; biosynthetic process; nucleobase-containing compound metabolic process	nucleus; plastid	sequence-specific DNA binding transcription factor activity; DNA binding
PvERF023	biosynthetic process; nucleobase-containing compound metabolic process	nucleus	DNA binding; sequence-specific DNA binding transcription factor activity
PvERF024	response to biotic stimulus; response to environmental stimulus; biosynthetic process; nucleobase-containing compound metabolic process	nucleus; plastid	DNA binding; sequence-specific DNA binding transcription factor activity
PvERF025	embryo development; organismal physiological process; signal transduction; metabolic process; post-embryonic development; cellular protein modification process; anatomical structure morphogenesis; biosynthetic process; nucleobase-containing compound metabolic process; transport; cellular process; reproduction; cell cycle; response to stress; response to abiotic stimulus; flower development; respo…	nucleus	DNA binding; sequence-specific DNA binding transcription factor activity; protein binding
PvERF026	response to biotic stimulus; response to environmental stimulus; biosynthetic process; nucleobase-containing compound metabolic process; regulation of transcription, DNA-templated; transcription, DNA-templated	nucleus; plastid	DNA binding; sequence-specific DNA binding transcription factor activity
PvERF027	response to biotic stimulus; response to environmental stimulus; biosynthetic process; nucleobase-containing compound metabolic proces	nucleus; plastid	sequence-specific DNA binding transcription factor activity
PvERF028	response to biotic stimulus; response to environmental stimulus; biosynthetic process; nucleobase-containing compound metabolic process	nucleus; plastid	sequence-specific DNA binding transcription factor activity
PvERF029	response to biotic stimulus; response to environmental stimulus; biosynthetic process; nucleobase-containing compound metabolic process	nucleus; plastid	DNA binding; sequence-specific DNA binding transcription factor activity
PvERF030	response to biotic stimulus; response to environmental stimulus; biosynthetic process; nucleobase-containing compound metabolic process; regulation of transcription, DNA-templated; transcription, DNA-templated	nucleus; plastid	DNA binding; sequence-specific DNA binding transcription factor activity
PvERF031	response to endogenous stimulus; biosynthetic process; nucleobase-containing compound metabolic process	nucleus; plastid	DNA binding; sequence-specific DNA binding transcription factor activity
PvERF032	response to biotic stimulus; response to environmental stimulus; response to endogenous stimulus; biosynthetic process; nucleobase-containing compound metabolic process	nucleus; plastid	DNA binding; sequence-specific DNA binding transcription factor activity
PvERF033	response to biotic stimulus; response to environmental stimulus; biosynthetic process; nucleobase-containing compound metabolic process	nucleus	sequence-specific DNA binding transcription factor activity
PvERF034	response to biotic stimulus; response to environmental stimulus; biosynthetic process; nucleobase-containing compound metabolic process	nucleus; plastid	DNA binding; sequence-specific DNA binding transcription factor activity
PvERF035	biosynthetic process; nucleobase-containing compound metabolic process; transport; response to stress; cellular process; response to biotic stimulus; response to environmental stimulus; response to endogenous stimulus	nucleus; plastid, membrane	DNA binding; sequence-specific DNA binding transcription factor activity; transporter activity
PvERF036	response to biotic stimulus; response to environmental stimulus; response to endogenous stimulus; biosynthetic process; nucleobase-containing compound metabolic process; response to stress	nucleus; plastid; membrane	DNA binding; sequence-specific DNA binding transcription factor activity
PvERF037	response to biotic stimulus; response to environmental stimulus; response to endogenous stimulus; biosynthetic process; nucleobase-containing compound metabolic process; response to stress	nucleus; plastid	DNA binding; sequence-specific DNA binding transcription factor activity
PvERF038	response to biotic stimulus; response to environmental stimulus; response to endogenous stimulus; biosynthetic process; nucleobase-containing compound metabolic process	nucleus	DNA binding; sequence-specific DNA binding transcription factor activity
PvERF039	biosynthetic process; nucleobase-containing compound metabolic process	nucleus; plastid	DNA binding; sequence-specific DNA binding transcription factor activity
PvERF040	response to endogenous stimulus; biosynthetic process; nucleobase-containing compound metabolic process; regulation of transcription, DNA-templated; transcription, DNA-templated	nucleus; plastid	DNA binding; sequence-specific DNA binding transcription factor activity
PvERF041	regulation of transcription, DNA-templated; transcription, DNA-templated; response to chitin; response to ethylene; jasmonic acid and ethylene-dependent systemic resistance; response to jasmonic acid	nucleus	DNA binding; sequence-specific DNA binding transcription factor activity
PvERF042	response to endogenous stimulus; biosynthetic process; nucleobase-containing compound metabolic process	nucleus; plastid	DNA binding; sequence-specific DNA binding transcription factor activity
PvERF043	regulation of transcription, DNA-templated; transcription, DNA-templated; biosynthetic process; nucleobase-containing compound metabolic process	nucleus; plastid	DNA binding; sequence-specific DNA binding transcription factor activity
PvERF044	biosynthetic process; nucleobase-containing compound metabolic process	nucleus; plastid	DNA binding; sequence-specific DNA binding transcription factor activity
PvERF045	regulation of transcription, DNA-templated; transcription, DNA-templated;biosynthetic process; nucleobase-containing compound metabolic process	nucleus; plastid	DNA binding; sequence-specific DNA binding transcription factor activity
PvERF046	organismal physiological process; biosynthetic process; nucleobase-containing compound metabolic process	nucleus; plastid	DNA binding; sequence-specific DNA binding transcription factor activity
PvERF047	regulation of transcription, DNA-templated; transcription, DNA-templated; biosynthetic process; nucleobase-containing compound metabolic process	nucleus; plastid	DNA binding; sequence-specific DNA binding transcription factor activity
PvERF048	biosynthetic process; nucleobase-containing compound metabolic process; response to stress; response to biotic stimulus; response to abiotic stimulus; cell death; response to environmental stimulus; response to endogenous stimulus	nucleus; plastid	DNA binding; sequence-specific DNA binding transcription factor activity
PvERF049	organismal physiological process; biosynthetic process; nucleobase-containing compound metabolic process	nucleus; mitochondrion; plastid	DNA binding; sequence-specific DNA binding transcription factor activity
PvERF050	biosynthetic process; nucleobase-containing compound metabolic process; response to stress; response to biotic stimulus; response to abiotic stimulus; cell death; response to environmental stimulus; response to endogenous stimulus	nucleus; plastid	DNA binding; sequence-specific DNA binding transcription factor activity
PvERF051	response to biotic stimulus; response to environmental stimulus; signal transduction; response to endogenous stimulus; biosynthetic process; nucleobase-containing compound metabolic process; response to stress; regulation of transcription, DNA-templated; transcription, DNA-templated	nucleus; plastid	DNA binding; sequence-specific DNA binding transcription factor activity
PvERF052	response to abiotic stimulus; response to endogenous stimulus; biosynthetic process; nucleobase-containing compound metabolic process; response to stress	nucleus; mitochondrion; plastid	DNA binding; sequence-specific DNA binding transcription factor activity
PvERF053	biosynthetic process; nucleobase-containing compound metabolic process; response to stress; response to biotic stimulus; response to abiotic stimulus; cell death; response to environmental stimulus; response to endogenous stimulus	nucleus; mitochondrion; plastid	DNA binding; sequence-specific DNA binding transcription factor activity
PvERF054	response to biotic stimulus; response to abiotic stimulus; cell death; response to environmental stimulus; response to endogenous stimulus; biosynthetic process; nucleobase-containing compound metabolic process; response to stress	nucleus; plastid	DNA binding; sequence-specific DNA binding transcription factor activity
PvERF055	biosynthetic process; nucleobase-containing compound metabolic process; response to stress; response to biotic stimulus; response to abiotic stimulus; cell death; response to environmental stimulus; response to endogenous stimulus	nucleus; plastid	DNA binding; sequence-specific DNA binding transcription factor activity
PvERF056	response to endogenous stimulus; biosynthetic process; nucleobase-containing compound metabolic process	nucleus; mitochondrion; plastid	DNA binding; sequence-specific DNA binding transcription factor activity
PvERF057	response to abiotic stimulus; biosynthetic process; nucleobase-containing compound metabolic process; response to stress; response to biotic stimulus; response to environmental stimulus; response to endogenous stimulus;	nucleus; mitochondrion	DNA binding; sequence-specific DNA binding transcription factor activity
PvERF058	response to biotic stimulus; response to environmental stimulus; response to endogenous stimulus; biosynthetic process; nucleobase-containing compound metabolic process; response to stress	nucleus; mitochondrion; plastid	DNA binding; sequence-specific DNA binding transcription factor activity
PvERF059	biosynthetic process; nucleobase-containing compound metabolic process; response to stress; response to biotic stimulus; response to abiotic stimulus; cell death; response to environmental stimulus; response to endogenous stimulus	nucleus; mitochondrion; plastid	DNA binding; sequence-specific DNA binding transcription factor activity
PvERF060	biosynthetic process; nucleobase-containing compound metabolic process; response to stress; response to biotic stimulus; response to abiotic stimulus; cell death; response to environmental stimulus; response to endogenous stimulus	nucleus; mitochondrion; plastid	DNA binding; sequence-specific DNA binding transcription factor activity
PvERF061	biosynthetic process; nucleobase-containing compound metabolic process; response to stress; cellular process; response to biotic stimulus; response to abiotic stimulus; response to environmental stimulus; response to endogenous stimulus	nucleus; mitochondrion; plastid	DNA binding; sequence-specific DNA binding transcription factor activity
PvERF062	response to endogenous stimulus; biosynthetic process; nucleobase-containing compound metabolic process	nucleus; plastid	DNA binding; sequence-specific DNA binding transcription factor activity
PvERF063	biosynthetic process; nucleobase-containing compound metabolic process	nucleus; plastid	DNA binding; sequence-specific DNA binding transcription factor activity
PvERF064	generation of precursor metabolites and energy; metabolic process; biosynthetic process; nucleobase-containing compound metabolic process; transport; cellular process; response to biotic stimulus; response to environmental stimulus; response to abiotic stimulus; response to endogenous stimulus; response to stress	nucleus; plastid; membrane	DNA binding; sequence-specific DNA binding transcription factor activity
PvERF065	response to biotic stimulus; response to environmental stimulus; biosynthetic process; nucleobase-containing compound metabolic process	nucleus; plastid; mitochondrion	DNA binding; sequence-specific DNA binding transcription factor activity
PvERF066	response to biotic stimulus; response to environmental stimulus; biosynthetic process; nucleobase-containing compound metabolic process	nucleus; plastid	DNA binding; sequence-specific DNA binding transcription factor activity
PvERF067	response to biotic stimulus; response to environmental stimulus; response to endogenous stimulus; biosynthetic process; nucleobase-containing compound metabolic process; response to stress	nucleus; plastid	DNA binding; sequence-specific DNA binding transcription factor activity
PvERF068	biosynthetic process; nucleobase-containing compound metabolic process	nucleus; plastid	DNA binding; sequence-specific DNA binding transcription factor activity
PvERF069	biosynthetic process; nucleobase-containing compound metabolic process; response to stress; response to biotic stimulus; response to abiotic stimulus; cell death; response to environmental stimulus; response to endogenous stimulus	nucleus; plastid	DNA binding; sequence-specific DNA binding transcription factor activity
PvERF070	embryo development; organismal physiological process; post-embryonic development; anatomical structure morphogenesis; biosynthetic process; nucleobase-containing compound metabolic process; growth; cell cycle; flower development; response to endogenous stimulus	nucleus; plastid	DNA binding; sequence-specific DNA binding transcription factor activity
PvERF071	embryo development; organismal physiological process; post-embryonic development; anatomical structure morphogenesis; biosynthetic process; nucleobase-containing compound metabolic process; growth; cell cycle; flower development; response to endogenous stimulus	nucleus; plastid	DNA binding; sequence-specific DNA binding transcription factor activity
PvERF072	embryo development; organismal physiological process; post-embryonic development; biosynthetic process; nucleobase-containing compound metabolic process; cell cycle; flower development; response to endogenous stimulus	nucleus; plastid	DNA binding; sequence-specific DNA binding transcription factor activity
PvERF073	embryo development; organismal physiological process; post-embryonic development; anatomical structure morphogenesis; biosynthetic process; nucleobase-containing compound metabolic process; growth; cell cycle; flower development; response to endogenous stimulus	nucleus; plastid	DNA binding; sequence-specific DNA binding transcription factor activity
PvERF074	response to biotic stimulus; response to environmental stimulus; biosynthetic process; nucleobase-containing compound metabolic process	nucleus; plastid	DNA binding; sequence-specific DNA binding transcription factor activity
PvERF075	flower development; organismal physiological process; biosynthetic process; nucleobase-containing compound metabolic process	nucleus; plastid	DNA binding; sequence-specific DNA binding transcription factor activity
PvERF076	embryo development; organismal physiological process; post-embryonic development; anatomical structure morphogenesis; biosynthetic process; nucleobase-containing compound metabolic process; response to stress; growth; response to biotic stimulus; response to abiotic stimulus; cell death; response to environmental stimulus; flower development; response to endogenous stimulus	nucleus; plastid	DNA binding; sequence-specific DNA binding transcription factor activity
PvERF077	embryo development; cell cycle; organismal physiological process; post-embryonic development; anatomical structure morphogenesis; biosynthetic process; nucleobase-containing compound metabolic process; response to stress; growth; response to biotic stimulus; response to abiotic stimulus; cell death; response to environmental stimulus; flower development; response to endogenous stimulus	nucleus; plastid	DNA binding; sequence-specific DNA binding transcription factor activity; protein binding
PvERF078	biosynthetic process; nucleobase-containing compound metabolic process	nucleus	DNA binding; sequence-specific DNA binding transcription factor activity
PvERF079	biosynthetic process; nucleobase-containing compound metabolic process	nucleus	DNA binding; sequence-specific DNA binding transcription factor activity
PvERF080	biosynthetic process; nucleobase-containing compound metabolic process	nucleus	DNA binding; sequence-specific DNA binding transcription factor activity
PvERF081	regulation of transcription, DNA-templated; transcription, DNA-templated; response to stress; biosynthetic process; nucleobase-containing compound metabolic process;	nucleus	DNA binding; sequence-specific DNA binding transcription factor activity
PvERF082	response to biotic stimulus; response to environmental stimulus; response to endogenous stimulus; biosynthetic process; nucleobase-containing compound metabolic process; response to stress	nucleus; plastid	DNA binding; sequence-specific DNA binding transcription factor activity
PvERF083	biosynthetic process; nucleobase-containing compound metabolic process; response to abiotic stimulus; response to stress; cellular process	nucleus	DNA binding; sequence-specific DNA binding transcription factor activity
PvERF084	response to abiotic stimulus; response to stress; cellular process; regulation of transcription, DNA-templated; transcription, DNA-templated	nucleus	DNA binding; sequence-specific DNA binding transcription factor activity
PvERF085	response to abiotic stimulus; response to stress; cellular process; biosynthetic process; nucleobase-containing compound metabolic process	nucleus	DNA binding; sequence-specific DNA binding transcription factor activity
PvERF086	biosynthetic process; nucleobase-containing compound metabolic process	nucleus; plastid	DNA binding; sequence-specific DNA binding transcription factor activity
PvERF087	response to biotic stimulus; response to environmental stimulus; biosynthetic process; nucleobase-containing compound metabolic process; response to stress	nucleus; mitochondrion	DNA binding; sequence-specific DNA binding transcription factor activity
PvERF088	biosynthetic process; nucleobase-containing compound metabolic process	nucleus	DNA binding; sequence-specific DNA binding transcription factor activity
PvERF089	biosynthetic process; nucleobase-containing compound metabolic process	nucleus	DNA binding; sequence-specific DNA binding transcription factor activity
PvERF090	biosynthetic process; nucleobase-containing compound metabolic process; regulation of transcription, DNA-templated; transcription, DNA-templated	nucleus	DNA binding; sequence-specific DNA binding transcription factor activity
PvERF091	response to biotic stimulus; response to environmental stimulus; biosynthetic process; nucleobase-containing compound metabolic process	nucleus; mitochondrion	DNA binding; sequence-specific DNA binding transcription factor activity
PvERF092	biosynthetic process; nucleobase-containing compound metabolic process	nucleus	DNA binding; sequence-specific DNA binding transcription factor activity
PvERF093	biosynthetic process; nucleobase-containing compound metabolic process	nucleus	DNA binding; sequence-specific DNA binding transcription factor activity
PvERF094	biosynthetic process; nucleobase-containing compound metabolic process; regulation of transcription, DNA-templated; transcription, DNA-templated	nucleus	DNA binding; sequence-specific DNA binding transcription factor activity
PvERF095	response to abiotic stimulus; signal transduction; response to endogenous stimulus; cell differentiation; biosynthetic process; nucleobase-containing compound metabolic process; response to stress; cellular process	nucleus; plastid	DNA binding; sequence-specific DNA binding transcription factor activity
PvERF096	response to abiotic stimulus; esponse to endogenous stimulus; signal transduction; biosynthetic process; nucleobase-containing compound metabolic process; response to stress; cellular process	nucleus; plastid	DNA binding; sequence-specific DNA binding transcription factor activity
PvERF097	response to abiotic stimulus; response to stress; biosynthetic process; nucleobase-containing compound metabolic process; cellular process	nucleus; plastid	DNA binding; sequence-specific DNA binding transcription factor activity
PvERF098	response to abiotic stimulus; signal transduction; response to endogenous stimulus; cell differentiation; biosynthetic process; nucleobase-containing compound metabolic process; response to stress; cellular process	nucleus; plastid	DNA binding; sequence-specific DNA binding transcription factor activity
PvERF099	response to biotic stimulus; response to environmental stimulus; biosynthetic process; nucleobase-containing compound metabolic process; response to stress	nucleus; mitochondrion; plastid	DNA binding; sequence-specific DNA binding transcription factor activity
PvERF100	response to abiotic stimulus; biosynthetic process; nucleobase-containing compound metabolic process; response to stress; cellular process; signal transduction; response to endogenous stimulus	nucleus; plastid	DNA binding; sequence-specific DNA binding transcription factor activity
PvERF101	response to abiotic stimulus; biosynthetic process; nucleobase-containing compound metabolic process; response to stress; cellular process	nucleus; plastid	DNA binding; sequence-specific DNA binding transcription factor activity
PvERF102	response to abiotic stimulus; signal transduction; response to endogenous stimulus; cell differentiation; biosynthetic process; nucleobase-containing compound metabolic process; response to stress; cellular process	nucleus; plastid	DNA binding; sequence-specific DNA binding transcription factor activity
PvERF103	regulation of transcription, DNA-templated; transcription, DNA-templated; response to chitin; defense response to fungus; response to biotic stimulus; response to environmental stimulus; biosynthetic process; nucleobase-containing compound metabolic process; response to stress	nucleus; mitochondrion; plastid	DNA binding; sequence-specific DNA binding transcription factor activity
PvERF104	biosynthetic process; nucleobase-containing compound metabolic process	nucleus; plastid	DNA binding; sequence-specific DNA binding transcription factor activity
PvERF105	signal transduction; biosynthetic process; nucleobase-containing compound metabolic process; response to stress; cellular process; response to abiotic stimulus; response to endogenous stimulus; cell differentiation	nucleus; plastid	DNA binding; sequence-specific DNA binding transcription factor activity
PvERF106	response to abiotic stimulus; signal transduction; response to endogenous stimulus; biosynthetic process; nucleobase-containing compound metabolic process; response to stress; cellular process	nucleus; plastid	DNA binding; sequence-specific DNA binding transcription factor activity
PvERF107	response to abiotic stimulus; response to endogenous stimulus; generation of precursor metabolites and energy; metabolic process; biosynthetic process; nucleobase-containing compound metabolic process; transport; cellular process; response to biotic stimulus; response to environmental stimulus	nucleus; plastid; membrane	DNA binding; sequence-specific DNA binding transcription factor activity
PvERF108	response to biotic stimulus; response to environmental stimulus; response to abiotic stimulus; response to endogenous stimulus; biosynthetic process; nucleobase-containing compound metabolic process; response to stress; cellular process	nucleus; plastid	DNA binding; sequence-specific DNA binding transcription factor activity
PvERF109	generation of precursor metabolites and energy; metabolic process; biosynthetic process; nucleobase-containing compound metabolic process; transport; response to stress; cellular process; response to biotic stimulus; response to abiotic stimulus; response to environmental stimulus; response to endogenous stimulus	nucleus; plastid; membrane	DNA binding; sequence-specific DNA binding transcription factor activity; binding; transporter activity; catalytic activity
PvERF110	biosynthetic process; nucleobase-containing compound metabolic process; response to stress; response to biotic stimulus; response to abiotic stimulus; cell death; response to environmental stimulus; response to endogenous stimulus	nucleus	DNA binding; sequence-specific DNA binding transcription factor activity
PvERF111	response to biotic stimulus; response to abiotic stimulus; cell death; response to environmental stimulus; response to endogenous stimulus; biosynthetic process; nucleobase-containing compound metabolic process; response to stress	nucleus	sequence-specific DNA binding transcription factor activity
PvERF112	response to biotic stimulus; response to environmental stimulus; response to abiotic stimulus; signal transduction; response to endogenous stimulus; biosynthetic process; nucleobase-containing compound metabolic process; response to stress; cellular process	nucleus	DNA binding; sequence-specific DNA binding transcription factor activity
PvERF113	biosynthetic process; nucleobase-containing compound metabolic process	nucleus; plastid	DNA binding; sequence-specific DNA binding transcription factor activity
PvERF114	regulation of transcription, DNA-templated; defense response; transcription, DNA-templated; response to abscisic acid; negative regulation of transcription, DNA-templated; response to water deprivation; embryonic pattern specification; regulation of cell cycle; response to auxin; cotyledon development; response to endogenous stimulus; cellular process	nucleus	DNA binding; sequence-specific DNA binding transcription factor activity; ADP binding
PvERF115	biosynthetic process; nucleobase-containing compound metabolic process; response to stress; response to biotic stimulus; response to abiotic stimulus; cell death; response to environmental stimulus; response to endogenous stimulus	nucleus; plastid	DNA binding; sequence-specific DNA binding transcription factor activity
PvERF116	response to biotic stimulus; response to environmental stimulus; response to endogenous stimulus; biosynthetic process; nucleobase-containing compound metabolic process; response to stress	nucleus; mitochondrion	DNA binding; sequence-specific DNA binding transcription factor activity
PvERF117	response to biotic stimulus; response to environmental stimulus; response to endogenous stimulus; biosynthetic process; nucleobase-containing compound metabolic process; response to stress	nucleus; mitochondrion; plastid	DNA binding; sequence-specific DNA binding transcription factor activity
PvERF118	response to biotic stimulus; response to environmental stimulus; biosynthetic process; nucleobase-containing compound metabolic process; regulation of transcription, DNA-templated; transcription, DNA-templated	nucleus; plastid; cytoplasm	DNA binding; sequence-specific DNA binding transcription factor activity
PvERF119	response to biotic stimulus; response to abiotic stimulus; cell death; response to environmental stimulus; response to endogenous stimulus; biosynthetic process; nucleobase-containing compound metabolic process; response to stress	nucleus	DNA binding; sequence-specific DNA binding transcription factor activity
PvERF120	response to environmental stimulus; response to endogenous stimulus; biosynthetic process; nucleobase-containing compound metabolic process; response to stress; regulation of transcription, DNA-templated; transcription, DNA-templated; response to fungus	nucleus; plastid	DNA binding; sequence-specific DNA binding transcription factor activity
PvERF121	biosynthetic process; nucleobase-containing compound metabolic process; transport; response to stress; cellular process; response to biotic stimulus; response to environmental stimulus; response to endogenous stimulus	nucleus; plastid; membrane	DNA binding; sequence-specific DNA binding transcription factor activity
PvERF122	response to biotic stimulus; response to environmental stimulus; response to endogenous stimulus; biosynthetic process; nucleobase-containing compound metabolic process; response to stress	nucleus; plastid	DNA binding; sequence-specific DNA binding transcription factor activity
PvERF123	biosynthetic process; nucleobase-containing compound metabolic process	nucleus; plastid	DNA binding; sequence-specific DNA binding transcription factor activity
PvERF124	biosynthetic process; nucleobase-containing compound metabolic process	nucleus; plastid	DNA binding; sequence-specific DNA binding transcription factor activity
PvERF125	biosynthetic process; nucleobase-containing compound metabolic process	nucleus; plastid	DNA binding; sequence-specific DNA binding transcription factor activity
PvERF126	biosynthetic process; nucleobase-containing compound metabolic process	nucleus; plastid	DNA binding; sequence-specific DNA binding transcription factor activity
PvERF127	biosynthetic process; nucleobase-containing compound metabolic process	nucleus; plastid	DNA binding; sequence-specific DNA binding transcription factor activity
PvERF128	biosynthetic process; nucleobase-containing compound metabolic process	nucleus; plastid	DNA binding; sequence-specific DNA binding transcription factor activity
PvERF129	biosynthetic process; nucleobase-containing compound metabolic process	nucleus; plastid	DNA binding; sequence-specific DNA binding transcription factor activity
PvERF130	biosynthetic process; nucleobase-containing compound metabolic process	nucleus; plastid	DNA binding; sequence-specific DNA binding transcription factor activity
PvERF131	response to abiotic stimulus; response to endogenous stimulus; biosynthetic process; nucleobase-containing compound metabolic process; response to stress; cellular process	nucleus; plastid	DNA binding; sequence-specific DNA binding transcription factor activity
PvERF132	regulation of transcription, DNA-templated; transcription, DNA-templated; defense response to fungus; biosynthetic process; nucleobase-containing compound metabolic process; response to stress	nucleus; plastid	DNA binding; sequence-specific DNA binding transcription factor activity
PvERF133	response to biotic stimulus; response to environmental stimulus; biosynthetic process; nucleobase-containing compound metabolic process; response to stress	nucleus; plastid	DNA binding; sequence-specific DNA binding transcription factor activity
PvERF134	response to biotic stimulus; response to environmental stimulus; biosynthetic process; nucleobase-containing compound metabolic process; response to stress	nucleus; plastid	DNA binding; sequence-specific DNA binding transcription factor activity
PvERF135	response to abiotic stimulus; biosynthetic process; nucleobase-containing compound metabolic process; response to stress	nucleus; plastid	DNA binding; sequence-specific DNA binding transcription factor activity
PvERF136	secondary metabolic process; organismal physiological process; biosynthetic process; nucleobase-containing compound metabolic process; response to stress; cellular process; response to abiotic stimulus; lipid metabolic process; cell growth	nucleus; plastid	DNA binding; sequence-specific DNA binding transcription factor activity
PvERF137	response to abiotic stimulus; biosynthetic process; nucleobase-containing compound metabolic process; response to stress	nucleus; plastid	DNA binding; sequence-specific DNA binding transcription factor activity
PvERF138	response to stress	nucleus, plastid; mitochondrion
PvERF139	biosynthetic process; nucleobase-containing compound metabolic process ; response to stress	nucleus; plastid	DNA binding; sequence-specific DNA binding transcription factor activity
PvERF140	biosynthetic process; nucleobase-containing compound metabolic process; response to stress	nucleus; plastid	DNA binding; sequence-specific DNA binding transcription factor activity
PvERF141	response to biotic stimulus; response to environmental stimulus; biosynthetic process; nucleobase-containing compound metabolic process; response to stress	nucleus; plastid	DNA binding; sequence-specific DNA binding transcription factor activity
PvERF142	response to abiotic stimulus; biosynthetic process; nucleobase-containing compound metabolic process; response to stress	nucleus; plastid	DNA binding; sequence-specific DNA binding transcription factor activity
PvERF143	biosynthetic process; nucleobase-containing compound metabolic process; response to stress	nucleus; plastid	DNA binding; sequence-specific DNA binding transcription factor activity
PvERF144	biosynthetic process; nucleobase-containing compound metabolic process	nucleus	DNA binding; sequence-specific DNA binding transcription factor activity
PvERF145	response to abiotic stimulus; biosynthetic process; nucleobase-containing compound metabolic process; response to stress	nucleus; plastid	DNA binding; sequence-specific DNA binding transcription factor activity
PvERF146	response to abiotic stimulus; biosynthetic process; nucleobase-containing compound metabolic process; response to stress	nucleus	DNA binding; sequence-specific DNA binding transcription factor activity
PvERF147	biosynthetic process; nucleobase-containing compound metabolic process	nucleus; plastid	DNA binding; sequence-specific DNA binding transcription factor activity
PvERF148	response to biotic stimulus; response to abiotic stimulus; cell death; response to environmental stimulus; response to endogenous stimulus; biosynthetic process; nucleobase-containing compound metabolic process; response to stress	nucleus; plastid	DNA binding; sequence-specific DNA binding transcription factor activity
PvERF149	biosynthetic process; nucleobase-containing compound metabolic process	nucleus; plastid	DNA binding; sequence-specific DNA binding transcription factor activity
PvERF150	biosynthetic process; nucleobase-containing compound metabolic process	nucleus, plastid	DNA binding; sequence-specific DNA binding transcription factor activity
PvERF151	regulation of transcription, DNA-templated; transcription, DNA-templated	nucleus	DNA binding; sequence-specific DNA binding transcription factor activity
PvERF152	biosynthetic process; nucleobase-containing compound metabolic process	nucleus; plastid	DNA binding; sequence-specific DNA binding transcription factor activity
PvERF153	carbohydrate metabolic process; response to abiotic stimulus; biosynthetic process; nucleobase-containing compound metabolic process; response to stress; cellular process	nucleus; plastid	DNA binding; sequence-specific DNA binding transcription factor activity
PvERF154	regulation of transcription, DNA-templated; transcription, DNA-templated	nucleus	DNA binding
PvERF155	response to abiotic stimulus; biosynthetic process; nucleobase-containing compound metabolic process; response to stress	nucleus	DNA binding; sequence-specific DNA binding transcription factor activity
PvERF156	response to abiotic stimulus; biosynthetic process; nucleobase-containing compound metabolic process; response to stress	nucleus	DNA binding; sequence-specific DNA binding transcription factor activity
PvERF157	embryo development; catabolic process; signal transduction; organismal physiological process; post-embryonic development; cellular protein modification process; anatomical structure morphogenesis; biosynthetic process; nucleobase-containing compound metabolic process; cellular process; response to stress; reproduction; growth; carbohydrate metabolic process; response to abiotic stimulus; flower d…	nucleus; plastid	DNA binding; sequence-specific DNA binding transcription factor activity
PvERF158	response to abiotic stimulus; biosynthetic process; nucleobase-containing compound metabolic process; response to stress	nucleus	DNA binding; sequence-specific DNA binding transcription factor activity
PvERF159	response to endogenous stimulus; biosynthetic process; nucleobase-containing compound metabolic process	nucleus	DNA binding; sequence-specific DNA binding transcription factor activity
PvERF160	organismal physiological process; post-embryonic development; biosynthetic process; nucleobase-containing compound metabolic process	nucleus; mitochondrion	DNA binding; sequence-specific DNA binding transcription factor activity
PvERF161	biosynthetic process; nucleobase-containing compound metabolic process	nucleus; plastid	DNA binding; sequence-specific DNA binding transcription factor activity
PvERF162	response to biotic stimulus; response to environmental stimulus; response to endogenous stimulus; biosynthetic process; nucleobase-containing compound metabolic process	nucleus; plastid	DNA binding; sequence-specific DNA binding transcription factor activity
PvERF163	response to abiotic stimulus; signal transduction; response to endogenous stimulus; cell differentiation; biosynthetic process; nucleobase-containing compound metabolic process; response to stress; cellular process	nucleus; plastid	DNA binding; sequence-specific DNA binding transcription factor activity
PvERF164	response to biotic stimulus; response to abiotic stimulus; cell death; response to environmental stimulus; response to endogenous stimulus; biosynthetic process; nucleobase-containing compound metabolic process; response to stress	nucleus	DNA binding; sequence-specific DNA binding transcription factor activity
PvERF165	biosynthetic process; nucleobase-containing compound metabolic process; regulation of transcription, DNA-templated; transcription, DNA-templated	nucleus	DNA binding; sequence-specific DNA binding transcription factor activity
PvERF166	response to other organism; cell death; positive regulation of transcription, DNA-templated; response to cytokinin; regulation of transcription, DNA-templated; heat acclimation; response to jasmonic acid; transcription, DNA-templated; response to ethylene; protein phosphorylation	nucleus; mitochondrion	DNA binding; sequence-specific DNA binding transcription factor activity; protein kinase activity; transferase activity, transferring phosphorus-containing groups
PvERF167	response to biotic stimulus; response to environmental stimulus; response to endogenous stimulus; biosynthetic process; nucleobase-containing compound metabolic process; response to stress	nucleus; plastid	DNA binding; sequence-specific DNA binding transcription factor activity
PvERF168	biosynthetic process; nucleobase-containing compound metabolic process	nucleus; plastid	DNA binding; sequence-specific DNA binding transcription factor activity
PvERF169	response to biotic stimulus; response to environmental stimulus; biosynthetic process; nucleobase-containing compound metabolic process; regulation of transcription, DNA-templated; transcription, DNA-templated	nucleus	DNA binding; sequence-specific DNA binding transcription factor activity
PvERF170	biosynthetic process; nucleobase-containing compound metabolic process; regulation of transcription, DNA-templated; transcription, DNA-templated	nucleus	DNA binding; sequence-specific DNA binding transcription factor activity
PvERF171	biosynthetic process; nucleobase-containing compound metabolic process	nucleus; plastid	DNA binding; sequence-specific DNA binding transcription factor activity
PvERF172	biosynthetic process; nucleobase-containing compound metabolic process	nucleus; plastid	DNA binding; sequence-specific DNA binding transcription factor activity
PvERF173	regulation of transcription, DNA-templated; transcription, DNA-templated	nucleus	DNA binding; sequence-specific DNA binding transcription factor activity
PvERF174	biosynthetic process; nucleobase-containing compound metabolic process	nucleus; plastid	DNA binding; sequence-specific DNA binding transcription factor activity
PvERF175	regulation of transcription, DNA-templated; transcription, DNA-templated; response to biotic stimulus; response to environmental stimulus; response to endogenous stimulus; biosynthetic process; nucleobase-containing compound metabolic process	nucleus; plastid	DNA binding; sequence-specific DNA binding transcription factor activity
PvERF176	regulation of transcription, DNA-templated; transcription, DNA-templated	nucleus	DNA binding; sequence-specific DNA binding transcription factor activity
PvERF177	post-embryonic development; biosynthetic process; nucleobase-containing compound metabolic process; response to stress; growth; cellular process; response to abiotic stimulus; response to endogenous stimulus; lipid metabolic process	nucleus; plastid; mitochondrion	DNA binding; sequence-specific DNA binding transcription factor activity
PvERF178	regulation of transcription, DNA-templated; transcription, DNA-templated; response to biotic stimulus; response to environmental stimulus; biosynthetic process; nucleobase-containing compound metabolic process	nucleus; plastid	DNA binding; sequence-specific DNA binding transcription factor activity
PvERF179	response to endogenous stimulus; biosynthetic process; nucleobase-containing compound metabolic process	nucleus; plastid	DNA binding; sequence-specific DNA binding transcription factor activity
PvERF180	biosynthetic process; nucleobase-containing compound metabolic process	nucleus; plastid	DNA binding; sequence-specific DNA binding transcription factor activity
PvERF181	organismal physiological process; post-embryonic development; biosynthetic process; nucleobase-containing compound metabolic process	nucleus; plastid	DNA binding; sequence-specific DNA binding transcription factor activity
PvERF182	organismal physiological process; post-embryonic development; biosynthetic process; nucleobase-containing compound metabolic process	nucleus; plastid	DNA binding; sequence-specific DNA binding transcription factor activity
PvERF183	organismal physiological process; response to abiotic stimulus; response to endogenous stimulus; flower development; post-embryonic development; biosynthetic process; nucleobase-containing compound metabolic process	nucleus; plastid	DNA binding; sequence-specific DNA binding transcription factor activity
PvERF184	response to abiotic stimulus; flower development; organismal physiological process; response to endogenous stimulus; post-embryonic development; biosynthetic process; nucleobase-containing compound metabolic process	nucleus; plastid	DNA binding; sequence-specific DNA binding transcription factor activity
PvERF185	response to abiotic stimulus; flower development; organismal physiological process; response to endogenous stimulus; post-embryonic development; biosynthetic process; nucleobase-containing compound metabolic process	nucleus; plastid	DNA binding; sequence-specific DNA binding transcription factor activity
PvERF186	response to abiotic stimulus; organismal physiological process; response to endogenous stimulus; biosynthetic process; nucleobase-containing compound metabolic process; response to stress	nucleus; mitochondrion; plastid	DNA binding; sequence-specific DNA binding transcription factor activity
PvERF187	embryo development; organismal physiological process; signal transduction; post-embryonic development; biosynthetic process; nucleobase-containing compound metabolic process; response to stress; growth; cellular process; response to abiotic stimulus; response to endogenous stimulus; lipid metabolic process	nucleus; mitochondrion; plastid	DNA binding; sequence-specific DNA binding transcription factor activity
PvERF188	embryo development; organismal physiological process; signal transduction; post-embryonic development; biosynthetic process; nucleobase-containing compound metabolic process; response to stress; growth; cellular process; response to abiotic stimulus; response to endogenous stimulus; lipid metabolic process	nucleus; mitochondrion; plastid	DNA binding; sequence-specific DNA binding transcription factor activity
PvERF189	embryo development; organismal physiological process; signal transduction; post-embryonic development; biosynthetic process; nucleobase-containing compound metabolic process; response to stress; growth; cellular process; response to abiotic stimulus; response to endogenous stimulus; lipid metabolic process	nucleus; mitochondrion; plastid	DNA binding; sequence-specific DNA binding transcription factor activity
PvERF190	regulation of transcription, DNA-templated; response to hormone; post-embryonic development; positive regulation of biological process; phyllotactic patterning; regulation of organismal physiological process; regulation of transcription, DNA-templated	nucleus; mitochondrion; plastid	sequence-specific DNA binding transcription factor activity
PvERF191	embryo development; organismal physiological process; signal transduction; post-embryonic development; biosynthetic process; nucleobase-containing compound metabolic process; response to stress; growth; cellular process; response to abiotic stimulus; response to endogenous stimulus; lipid metabolic process	nucleus; plastid; mitochondrion	DNA binding; sequence-specific DNA binding transcription factor activity
PvERF192	embryo development; organismal physiological process; signal transduction; post-embryonic development; response to endogenous stimulus; biosynthetic process; nucleobase-containing compound metabolic process; cellular process	nucleus; mitochondrion	DNA binding; sequence-specific DNA binding transcription factor activity
PvERF193	embryo development; organismal physiological process; signal transduction; post-embryonic development; response to endogenous stimulus; biosynthetic process; nucleobase-containing compound metabolic process	nucleus; mitochondrion	DNA binding; sequence-specific DNA binding transcription factor activity
PvERF194	embryo development; organismal physiological process; signal transduction; post-embryonic development; response to endogenous stimulus; biosynthetic process; nucleobase-containing compound metabolic process	nucleus; mitochondrion	DNA binding; sequence-specific DNA binding transcription factor activity
PvERF195	organismal physiological process; post-embryonic development; biosynthetic process; nucleobase-containing compound metabolic process	nucleus	DNA binding; sequence-specific DNA binding transcription factor activity
PvERF196	embryo development; organismal physiological process; signal transduction; post-embryonic development; response to endogenous stimulus; cell differentiation; biosynthetic process; nucleobase-containing compound metabolic process; cellular process	nucleus; mitochondrion	DNA binding; sequence-specific DNA binding transcription factor activity
PvERF197	embryo development; organismal physiological process; signal transduction; post-embryonic development; response to endogenous stimulus; biosynthetic process; nucleobase-containing compound metabolic process	nucleus; mitochondrion	DNA binding; sequence-specific DNA binding transcription factor activity
PvERF198	cellular process; embryo development; organismal physiological process; signal transduction; post-embryonic development; response to endogenous stimulus; biosynthetic process; nucleobase-containing compound metabolic process	nucleus; mitochondrion	DNA binding; sequence-specific DNA binding transcription factor activity
PvERF199	embryo development; organismal physiological process; signal transduction; post-embryonic development; biosynthetic process; nucleobase-containing compound metabolic process; cellular process; response to endogenous stimulus; cell differentiation	nucleus; mitochondrion	DNA binding; sequence-specific DNA binding transcription factor activity
PvERF200	embryo development; organismal physiological process; signal transduction; post-embryonic development; response to endogenous stimulus; biosynthetic process; nucleobase-containing compound metabolic process	nucleus; mitochondrion	DNA binding; sequence-specific DNA binding transcription factor activity
PvERF201	organismal physiological process; post-embryonic development; biosynthetic process; nucleobase-containing compound metabolic process; cellular process	nucleus; mitochondrion	DNA binding; sequence-specific DNA binding transcription factor activity
PvERF202	organismal physiological process; post-embryonic development; biosynthetic process; nucleobase-containing compound metabolic process	nucleus; mitochondrion	DNA binding; sequence-specific DNA binding transcription factor activity
PvERF203	organismal physiological process; flower development; post-embryonic development; cell differentiation; anatomical structure morphogenesis; biosynthetic process; nucleobase-containing compound metabolic process	nucleus; plastid	DNA binding; sequence-specific DNA binding transcription factor activity
PvERF204	organismal physiological process; flower development; post-embryonic development; cell differentiation; anatomical structure morphogenesis; biosynthetic process; nucleobase-containing compound metabolic process	nucleus; plastid	DNA binding; sequence-specific DNA binding transcription factor activity
PvERF205	organismal physiological process; flower development; post-embryonic development; cell differentiation; anatomical structure morphogenesis; biosynthetic process; nucleobase-containing compound metabolic process	nucleus; plastid	DNA binding; sequence-specific DNA binding transcription factor activity
PvERF206	organismal physiological process; cell differentiation; anatomical structure morphogenesis; biosynthetic process; nucleobase-containing compound metabolic process; flower development; post-embryonic development;	nucleus; plastid	DNA binding; sequence-specific DNA binding transcription factor activity
PvERF207	organismal physiological process; flower development; post-embryonic development; anatomical structure morphogenesis; biosynthetic process; nucleobase-containing compound metabolic process	nucleus; plastid	DNA binding; sequence-specific DNA binding transcription factor activity
