# Supplementary material for: Identification and Molecular Characterization of the Switchgrass AP2/ERF Transcription Factor Superfamily, and Overexpression of PvERF001 for Improvement of Biomass Characteristics for Biofuel
Source: Front Bioeng Biotechnol. 2015 Jul 20;3:101. doi: 10.3389/fbioe.2015.00101 (PMC4507462; doi:10.3389/fbioe.2015.00101)
Supplement: Supplementary file 6 [file Table_6.XLSX]

## Sheet: Table S6
Table S6 Tissue and developemental stage specific expression patterns of the switchgrass (Panicum virgatum L.) AP2/ERF superfamily genes. The transcript data was obtained from the switchgrass gene expression atlas (PviGEA) web server (http://switchgrassgenomics.noble.org/) and the mean values of three replicates shown in microarray units.
TF name	Probe set IDs of the gene or its closest homolog	Family	Group	Seed germination				Plant establishment						Spatial profiling										Inflorescence development				Pollination and seed development [days after pollination (dap)]
				24h	48h	72h	96h	Root-V1	Root-V3	Root-V5	Shoot-V1	Shoot-V3	Shoot-V5	Root-E4	Leaf blade	Leaf sheath	Crown-E4	Node-E4	I3middle-VB-E4	I3middle-E4	I4bottom-E4	E4I4mddle	E4I4top	Inflo-meristem	Inflo-floret	Rachis elongation	Panicle emergence	0	5	10	15	20	25	30
PvERF001	AP13ITG67834_at	ERF	V	169.843	80.3271	291.803	461.44	27.3246	32.0291	226.893	326.954	310.789	416.367	270.715	11.2745	53.9823	194.98	96.8506	78.1632	54.6611	489.086	171.118	36.6705	12.6147	8.22504	956.954	812.046	376.773	211.36	186.621	160.332	137.14	49.0009	64.738
PvERF002	AP13CTG15541_at	ERF	V	48.634	21.0151	92.3356	126.238	15.8299	10.7687	12.0649	186.449	152.258	169.762	13.2026	12.2586	17.5512	64.5723	27.0282	41.3817	14.4317	116.699	32.4808	22.345	12.8835	10.9582	255.219	215.198	47.7156	55.925	83.527	94.0755	74.1212	20.1598	17.9741
PvERF003	AP13CTG24658_at	ERF	V	91.3712	141.232	79.2853	74.5429	44.6518	82.7888	46.2631	47.4433	48.6386	50.2034	56.6023	71.645	51.2802	57.6067	65.3667	42.7449	50.6929	48.0909	52.6342	58.1159	64.6256	63.8338	49.7047	44.1864	101.075	121.673	168.4	113.219	126.219	123.975	154.629
PvERF008	AP13ITG60011_at	ERF	V	19.9914	21.7186	22.6606	27.0958	27.2816	33.8489	23.7121	29.0476	26.4437	25.2063	24.3363	33.3715	22.5418	18.2812	21.7676	21.7182	19.646	25.2959	26.6888	27.4107	18.5065	21.1693	15.8072	18.5162	21.4836	19.1937	22.3205	23.6856	24.9994	24.1708	24.4254
PvERF009	AP13ITG64020_at	ERF	V	4.97402	5.04395	4.86485	5.85634	5.02331	7.6534	6.31108	5.67577	4.83034	5.01211	5.17901	5.44684	5.02405	4.89392	5.07615	4.51076	5.09969	4.81926	4.97437	4.87437	4.79273	4.88319	4.73814	5.35836	4.92508	4.64947	4.9246	4.78399	5.17074	4.80388	5.04387
PvERF013	AP13ITG55712_at	ERF	VIII	136.325	210.97	600.441	306.555	1414.75	688.94	433.164	490.223	245.939	365.701	247.255	109.756	314.698	333.335	394.94	1141.24	705.192	158.034	474.476	463.223	41.8615	111.832	96.3371	280.824	173.167	207.524	232.283	1144.1	672.661	1252.25	1116.76
PvERF014	AP13ITG56795_at	ERF	VIII	80.512	82.5506	50.8183	54.5686	58.6773	70.8764	99.8162	29.7478	34.7756	31.0519	86.6107	48.3194	57.8805	95.736	83.6557	61.0532	62.2242	54.5202	60.8704	48.0972	72.364	65.814	82.0213	73.0162	54.4245	50.0804	34.3915	27.3236	30.5763	33.2346	40.2906
PvERF015	AP13CTG23343_at	ERF	VIII	32.1826	43.4528	69.4973	46.2057	175.112	77.3523	84.084	62.2495	39.7838	57.356	49.719	36.2271	41.1983	47.3871	54.5627	119.496	76.1348	33.2704	35.614	43.3513	30.3206	37.1016	35.2209	49.1702	42.8651	31.0982	34.684	98.4425	61.518	124.801	91.3622
PvERF016	AP13CTG55346_at	ERF	VIII	155.943	184.26	626.992	335.461	1172.97	1357.58	397.775	399.11	191.775	197.754	193.383	59.8795	111.942	120.161	215.945	938.72	229.645	69.4828	137.343	143.312	51.6354	73.4031	65.3451	148.092	60.0747	59.2412	68.131	651.64	242.125	707.505	357.56
PvERF018	KanlowCTG36511_s_at	ERF	VIII	301.099	376.737	790.325	508.463	1116.49	600.511	329.652	780.582	394.821	342.617	189.449	226.755	302.019	360.111	537.689	1270.9	520.742	159.542	287.429	366.814	86.2792	206.749	148.153	250.771	103.951	83.5482	177.276	1107.84	749.839	2001.61	2182.18
PvERF019	AP13ITG60400_at	ERF	VIII	182.548	168.779	788.624	530.056	1341.06	869.714	636.538	954.51	653.618	685.459	292.953	205.773	618.19	293.752	588.782	1008.28	930.616	114.73	142.09	164.271	76.1391	171.142	366.544	650.664	223.466	334.869	363.371	1396.18	891.122	1398.98	829.803
PvERF020	AP13CTG21592_s_at	ERF	VIII	82.8023	95.728	212.639	135.298	473.133	405.931	150.185	153.543	96.7076	79.0076	73.0898	24.7221	58.482	69.6596	96.375	450.862	136.607	40.2989	94.9924	101.805	15.7606	30.0427	37.9287	71.6778	38.7082	50.6589	54.2078	475.896	255.031	583.421	338.467
PvERF031	AP13CTG16083_at	ERF	IX	114.389	108.895	127.528	114.563	125.118	189.889	149.46	175.154	147.262	114.141	118.117	124.542	113.349	96.3749	98.2802	80.2969	113.42	138.17	141.761	140.413	124.86	131.895	105.489	97.6664	97.7573	110.737	104.947	127.189	142.414	112.614	117.484
PvERF037	AP13CTG23914_at	ERF	IX	142.314	124.31	170.146	162.017	362.36	478.897	288.407	251.807	257.716	323.461	280.942	148.744	240.32	181.725	162.621	427.388	241.309	33.9379	113.799	102.676	57.8567	58.1253	133.715	200.79	167.147	231.79	183.367	223.15	159.601	178.941	164.696
PvERF038	AP13ITG73632_at	ERF	IX	36.3091	40.5996	191.509	173.645	565.191	890.011	432.042	117.328	168.538	96.2025	395.063	44.8966	174.842	192.981	167.578	267.007	354.006	19.5703	63.3195	99.964	15.58	26.5666	54.9114	145.857	73.1899	99.5288	82.6406	533.39	223.324	490.602	306.605
PvERF047	KanlowCTG31920_at	ERF	X	478.605	1132.63	52.6559	40.2244	32.4876	33.8456	26.3263	27.5839	27.7142	24.5534	22.5557	19.3558	22.5479	23.3371	33.9824	101.169	28.5153	21.6614	26.6799	21.2381	36.3792	51.1263	41.0145	37.3134	47.6058	85.2494	83.786	87.6402	139.101	204.367	306.635
PvERF049	AP13CTG05046_at	AP2	AP2	56.2345	52.2955	98.4689	78.7932	43.7979	24.6928	23.7604	87.9998	105.749	88.9499	43.0816	47.0141	58.8045	78.7211	67.0969	55.2284	70.6217	129.448	53.0871	48.5154	181.667	176.136	138.933	75.791	41.816	37.6431	44.4021	37.6796	47.7653	42.9139	57.8634
PvERF050	KanlowCTG08428_at	ERF	VIII	292.34	315.504	248.24	182.278	494.389	201.664	357.89	220.838	179.134	157.706	309.58	188.442	240.999	233.072	248.7	277.871	295.243	90.9428	103.498	119.834	140.784	161.552	236.527	318.669	265.572	326.386	209.386	352.238	220.894	324.683	279.925
PvERF051	AP13ITG70063_s_at	ERF	VI	281.362	327.111	169.193	174.853	193.064	241.925	174.947	145.713	150.61	136.962	150.101	110.021	139.583	137.061	130.416	131.081	142.305	171.256	157.482	159.502	225.01	243.585	140.408	146.567	177.762	217.093	232.119	247.547	203.704	221.53	165.965
PvERF054	AP13ITG36471_s_at	ERF	VII	75.2757	79.7523	32.2129	35.5062	14.6994	24.4895	64.3534	19.6981	23.0709	21.0772	66.4028	15.6368	17.8208	68.268	41.2772	15.7277	21.2857	19.4705	14.9286	14.4546	35.6913	39.8866	73.8046	37.3477	25.6599	31.8331	45.552	50.5797	78.9734	198.803	339.566
PvERF057	KanlowCTG47572_at	ERF	VII	426.133	460.682	299.669	317.365	335.874	494.176	494.181	312.68	268.807	292.741	343.583	236.578	204.059	315.332	234.134	232.986	271.091	342.526	325.077	345.225	304.872	307.982	256.029	254.347	208.181	200.182	270.866	375.549	318.05	290.747	254.414
PvERF058	AP13CTG06773_at	ERF	VII	70.3731	69.2407	69.9007	67.6492	76.3162	129.815	100.054	75.0833	70.8557	75.1638	84.0587	72.9288	64.398	63.3383	65.6208	50.5174	65.9017	68.4928	65.3773	76.5217	65.5181	69.6713	61.2052	58.3811	80.0925	63.5029	65.5809	78.8012	75.7841	82.8324	83.5232
PvERF061	KanlowCTG34897_at	ERF	VII	18.6388	20.4943	19.0677	18.7654	21.8122	34.2345	26.9797	20.3499	20.3567	20.6345	22.4755	24.57	21.5382	19.2548	22.112	18.0062	20.9967	20.4131	24.0293	23.5652	18.589	18.8528	16.3491	18.7724	20.2675	17.1118	19.2684	19.8154	19.9367	22.6284	20.3424
PvERF063	AP13ITG67832_at	ERF	VIII	62.2625	70.8836	47.342	39.6706	50.7954	122.515	106.475	42.9136	48.3978	35.3235	64.8768	35.4064	37.668	54.858	44.0813	47.6489	48.3928	40.6188	55.4735	43.4515	45.8651	47.6747	54.0861	57.5272	36.6456	32.8985	32.695	33.6694	35.089	35.5239	36.437
PvERF064	AP13ITG74751_s_at	ERF	X	36.6745	36.392	35.3597	34.7755	36.2748	51.6886	46.3836	39.3116	36.6028	33.4638	39.1542	35.3067	32.6096	28.8696	32.4597	30.5256	33.6806	37.3589	36.8578	38.0109	34.8569	36.8491	28.9832	30.7417	27.5953	27.2952	30.8022	36.6796	37.0116	37.0812	30.2414
PvERF065	AP13ITG73699_at	ERF	X	15.6741	67.7972	258.003	45.2548	744.903	915.721	187.328	161.342	136.922	159.373	235.398	34.6618	84.9465	87.9336	73.2464	536.329	76.1895	50.0954	58.671	152.927	17.1297	23.5131	33.4219	366.17	26.2066	32.152	26.2896	531.541	99.4933	698.43	411.738
PvERF068	KanlowCTG16569_at	ERF	VI	562.374	835.363	236.319	235.568	347.524	337.148	383.614	174.862	159.865	161.865	216.584	121.852	94.8095	188.299	120.741	72.8515	98.9701	257.908	85.4639	96.3845	289.549	213.978	314.032	228.191	127.27	110.092	124.619	105.701	141.862	203.302	332.048
PvERF071	KanlowCTG35401_at	ERF	VIII	52.9157	56.2795	49.7756	54.1917	86.0862	128.394	107.909	63.2933	53.2138	53.7125	65.6541	52.0596	41.3361	43.5217	35.9397	36.148	46.4948	39.0596	34.5815	44.4631	48.9466	53.2691	66.265	65.8523	48.1608	38.8709	41.4645	37.9117	41.3839	65.4473	64.3894
PvERF074	AP13ITG65200_at	ERF	VI	145.058	195.184	116.851	128.89	129.449	159.682	122.084	110.245	122.972	102.851	148.95	139.288	118.83	127.52	113.907	122.236	134.897	142.842	128.787	141.304	176.074	182.736	130.792	135.647	140.638	123.851	124.378	105.772	107.141	116.486	149.257
PvERF075	AP13ITG55723_at	ERF	VI	195.594	249.419	137.837	134.364	195.485	160.444	295.566	152.585	190.979	199.271	339.409	312.128	308.985	387.598	349.521	163.347	287.901	100.268	172.401	180.437	520.625	611.564	555.698	337.462	222.018	210.925	237.801	176.265	215.587	229.48	229.604
PvERF079	AP13ITG43463_at	DREB	II	6.79903	6.74287	13.3916	10.0561	15.7154	18.9064	9.58884	18.9881	11.1735	9.26862	10.9926	8.51275	8.15138	7.94296	7.84072	9.0303	6.45703	6.71979	8.19332	7.28095	7.76483	7.65994	7.56573	21.9564	7.63769	8.81055	8.14347	46.6536	15.4751	79.6226	33.469
PvERF080	AP13ITG71174_at	DREB	II	12.4747	15.2926	33.9297	13.1775	20.6652	20.5253	20.222	12.5463	14.1744	13.4511	15.3137	13.9869	12.196	11.8161	11.7489	12.4761	13.32	10.942	13.986	12.3609	12.3056	12.7646	12.4116	10.5951	11.7994	9.90662	11.3045	11.7504	14.1045	17.5165	11.2588
PvERF087	AP13CTG39269_s_at	ERF	VIII	4387.31	5873.49	724.476	781.445	53.7355	50.646	282.179	52.1729	78.6324	131.4	262.885	460.569	112.084	412.52	116.507	195.713	111.44	7.7345	35.5679	104.999	63.1476	70.8994	77.0719	52.8624	68.7536	121.474	218.857	199.721	238.222	195.883	182.724
PvERF088	AP13CTG15320_at	ERF	VI-L	1630.27	2090.87	907.751	814.629	1461.3	1117.52	1313.23	705.177	734.514	909.55	2084.58	810.02	1503.57	1502.53	1213.26	2479.65	2045.19	1305.28	1369.36	1678.62	1319.66	1336.74	776.383	1063.01	1263.8	833.728	975.705	1082.75	1280.52	1435.32	1558.08
PvERF090	AP13ITG73370_s_at	ERF	VI-L	20.773	26.4172	15.5166	13.6422	13.0382	15.1318	15.8193	14.3823	14.6159	12.5899	21.35	19.7689	25.8906	22.1628	15.8712	26.7722	22.1499	13.5521	18.1781	16.9737	37.2563	41.9971	20.0145	19.7643	34.0481	27.0868	22.8682	20.3578	17.5437	19.6408	17.9133
PvERF091	AP13CTG17786_at	ERF	VI-L	61.6221	58.9205	27.8137	33.3589	24.077	18.4295	19.5033	26.4508	25.3786	25.4629	20.4371	50.4741	28.0503	19.6267	17.0243	23.6293	22.0183	23.5062	27.5146	27.4397	28.2155	33.4646	24.6443	27.6318	38.7854	38.0978	40.0689	35.2714	40.1032	29.5147	23.8702
PvERF093	AP13CTG14583_s_at	Soloist	Soloist	232.527	217.027	242.926	215.269	232.055	83.8083	109.439	418.486	376.978	650.05	191.809	891.002	565.165	284.308	354.302	617.397	432.618	295.549	508.768	436.137	113.452	139.681	349.117	489.823	333.851	342.781	314.508	325.026	338.075	326.485	306.986
PvERF095	AP13ITG52906_s_at	DREB	I	157.511	133.772	169.508	179.769	236.762	205.396	272.418	205.814	197.367	185.472	294.361	268.744	381.044	221.405	272.533	554.519	314.649	225.006	497.717	567.521	122.725	129.931	124.029	164.702	211.099	212.33	282.805	467.412	297.223	314.259	111.695
PvERF098	AP13CTG24049_at	DREB	I	9.5846	11.7531	21.4368	29.6508	101.556	72.3516	98.7114	35.702	44.5614	55.4107	159.871	33.1697	202.495	87.4952	258.232	417.925	447.287	42.2217	127.683	174.746	6.63313	6.87391	30.891	72.1792	84.5246	70.4652	43.6311	194.628	75.9705	414.219	198.392
PvERF100	AP13CTG24062_at	DREB	I	65.94	56.2437	69.6242	76.6386	65.5275	96.6669	79.7263	78.3247	71.9652	66.8908	70.8025	74.1446	62.0132	57.4399	59.6034	45.9739	61.0566	72.4337	73.7388	72.1811	58.007	63.6553	55.0976	61.1219	62.7591	56.4441	56.3465	64.3734	66.5878	59.6492	62.7281
PvERF101	AP13CTG58948_at	DREB	I	547.308	1168.17	218.744	207.937	402.49	270.857	441.398	71.0327	72.2372	71.218	545.128	69.6839	261.76	387.49	432.632	578.547	633.876	100.752	283.717	286.241	268.112	351.276	660.101	1033.21	109.087	80.457	114.054	582.192	351.022	1185.7	859.19
PvERF102	AP13CTG59014_s_at	DREB	I	4484.41	5947.72	1745.48	1871.53	2502.21	2902.7	3651.52	997.549	1032.63	1640.77	3485.1	1446.08	3068.63	3195.53	3335.34	3817.8	4774.53	3651.14	4125.29	3842	5871.52	6105.4	3406.35	3162.32	2641.85	2228.92	2652.31	3153.04	2469.74	2550.9	2310.76
PvERF103	AP13ITG59427_at	ERF	X	30.0991	31.9176	103.016	76.1093	293.567	148.631	59.1519	139.241	79.9481	155.806	41.0246	32.7236	76.4748	51.1342	57.2141	249.471	86.1467	33.3167	50.3021	59.3731	23.7731	40.3371	28.3876	71.0757	37.6319	25.954	38.0295	679.811	210.984	457.631	233.51
PvERF104	AP13ITG63880_at	DREB	I	23.5831	26.5206	21.2558	21.259	22.7797	27.7136	18.3161	22.3855	18.9036	18.5306	18.1719	24.9958	27.2531	23.6778	21.7558	17.6484	20.0736	19.0093	24.3963	22.1642	17.9354	20.9751	18.6091	19.153	16.5994	15.3515	17.012	17.7361	15.0895	21.511	19.0499
PvERF105	AP13ITG67250_at	DREB	I	27.2656	28.196	27.5833	24.2515	33.6351	65.2416	38.8402	28.9877	30.8243	32.2697	32.8912	40.3399	33.3577	28.2269	27.6772	25.4249	30.2908	28.7745	31.9094	28.9455	27.1079	29.5727	25.9114	26.6651	29.1572	25.9696	24.2682	25.1131	28.2913	28.7931	29.3411
PvERF106	AP13ITG71427_at	DREB	I	35.1002	30.8732	59.5493	41.0696	60.8962	33.9535	66.9255	97.3096	59.3564	43.9513	55.1309	102.542	133.985	30.7739	46.8205	87.9054	42.337	29.3568	25.2905	44.5543	31.5558	22.4392	27.4651	59.0859	215.844	179.258	176.627	420.736	263.845	275.084	151.701
PvERF107	AP13ITG74751_s_at	ERF	X	36.6745	36.392	35.3597	34.7755	36.2748	51.6886	46.3836	39.3116	36.6028	33.4638	39.1542	35.3067	32.6096	28.8696	32.4597	30.5256	33.6806	37.3589	36.8578	38.0109	34.8569	36.8491	28.9832	30.7417	27.5953	27.2952	30.8022	36.6796	37.0116	37.0812	30.2414
PvERF109	KanlowCTG35134_at	ERF	X	32.3206	26.1595	59.1728	64	39.8048	30.1613	26.6834	24.6262	21.6156	18.3342	36.3527	22.7871	22.6961	27.0352	21.2319	17.2856	14.8684	18.6618	16.9651	16.5148	16.7151	13.7261	19.8264	16.84	26.0381	51.3606	63.9093	145.665	124.972	151.328	92.4826
PvERF110	AP13ITG71565_at	ERF	VII	22.6682	19.4179	23.2946	24.761	36.2665	50.3575	50.3298	12.0123	10.6173	9.7525	115.416	11.3464	9.31168	43.6369	12.1237	14.467	21.5419	10.9479	10.9144	11.6365	9.449	11.0625	9.72378	11.3539	10.4012	9.81522	9.75085	9.85057	10.3113	10.6481	10.9034
PvERF111	KanlowCTG01450_at	ERF	VII	427.53	364.218	814.955	584.071	1689.29	1306.49	896.095	2039.09	1067.3	1511.63	745.302	328.25	563.844	604.579	731.843	1160.52	723.018	383.844	464.221	423.413	218.821	292.815	492.399	850.129	383	387.572	466.127	2331.43	1336.46	2114.89	1363.87
PvERF112	KanlowCTG16386_s_at	ERF	VII	1507.94	1196.68	1078.9	1710.26	4286.14	5807.46	4079.13	1703.18	2317.89	1984.73	3312.17	446.127	1473.74	3186.9	2837.51	3959.67	1763.2	184.795	391.462	426.959	1405.5	1420.48	861.67	538.598	241.649	318.111	283.146	254.55	261.021	322.699	791.237
PvERF113	AP13ITG37123_s_at	ERF	VII	22.3119	24.316	27.3077	24.0839	26.3653	25.9479	27.4433	29.6034	29.4707	24.1746	24.6275	28.7052	24.2613	21.523	26.3446	21.9937	22.0226	22.9069	26.7382	24.82	23.2118	24.0201	20.6922	19.0819	20.1171	16.8644	19.1787	23.4144	22.7698	21.9693	18.1831
PvERF115	AP13CTG60547_at	ERF	VII	56.1092	44.4927	132.225	242.191	898.296	329.296	524.644	47.1607	31.75	20.0381	447.474	29.2013	32.4473	55.14	33.5663	14.1884	37.3188	19.4424	9.50833	10.2809	28.5098	25.5285	20.8146	17.1618	17.9905	23.1003	22.8407	16.7649	17.2293	14.6789	16.2176
PvERF116	AP13CTG11583_at	ERF	VII	129.674	155.937	182.201	167.73	227.325	210.4	225.817	195.528	183.433	174.117	215.191	145.479	203.188	213.074	270.845	370.634	276.407	147.831	198.379	186.562	132.993	141.573	187.202	250.579	222.136	235.079	247.076	340.209	324.522	531.37	430.56
PvERF119	AP13CTG01565_at	ERF	VII	368.405	479.494	232.72	206.5	139.116	126.387	217.918	100.468	109.773	165.998	232.155	267.442	434.153	153.136	665.144	404.543	1264.39	71.7369	282.971	235.709	85.7515	78.2126	184.764	205.535	144.621	137.362	175.087	140.735	130.359	127.927	138.482
PvERF124	AP13ITG59909_at	DREB	III	33.8944	32.6455	35.9174	39.6706	49.0855	50.4255	50.6657	44.1457	42.4492	38.4526	47.5719	44.788	38.6099	37.625	33.5727	29.2993	32.9772	40.3464	43.8777	38.0595	33.9471	34.168	33.8441	37.1346	34.312	32.152	30.794	30.8408	36.766	38.703	39.9707
PvERF127	AP13ITG40579_s_at	DREB	III	54.8211	77.9092	54.8234	59.3016	106.594	146.395	196.865	50.6521	47.562	44.7932	83.2529	39.156	33.4782	71.3243	42.8406	30.5301	32.571	62.2926	40.3941	44.9946	30.2948	33.6288	31.4545	37.2705	34.517	37.5378	48.7916	66.633	112.513	136.56	102.228
PvERF128	AP13CTG23825_at	DREB	III	231.315	207.54	264.176	249	200.611	288.526	276.394	359.414	272.429	219.543	217.385	211.09	199.036	362.41	279.407	183.031	203.504	309.483	301.721	277.654	179.306	153.712	187.554	208.307	192.43	195.476	262.64	323.994	369.184	262.59	353.217
PvERF129	AP13CTG23541_at	DREB	III	27.2846	32.2464	28.4462	30.4844	27.1499	14.8773	23.1575	32.7768	32.6977	36.2878	20.824	13.9491	19.8259	21.7924	42.5707	16.8549	11.4786	56.8309	17.6441	15.6145	14.7993	12.8497	31.5116	39.1143	36.547	27.9226	23.1809	36.1499	44.3038	40.1005	38.0093
PvERF130	AP13ITG69652_at	DREB	III	49.601	45.5922	39.5895	44.6318	63.1201	62.9282	158.323	63.4852	59.4801	72.3776	143.213	56.8868	66.1279	89.9984	102.67	69.1773	100.132	72.3376	101.08	64.7344	27.5113	29.664	84.6911	114.178	25.4512	22.9854	25.3633	24.6361	23.6048	20.9251	26.0423
PvERF131	KanlowCTG46126_s_at	DREB	I	18.1509	16.7886	18.7032	16.9123	23.9795	36.2122	37.5795	40.8887	34.3442	29.5813	36.8507	210.697	160.871	18.8164	18.3142	23.1215	28.9171	19.1166	26.3733	34.1311	17.3535	21.071	17.0255	17.294	29.0116	28.8105	30.8846	20.0569	19.2859	19.7976	18.3674
PvERF133	AP13ITG56461_at	DREB	III	22.1699	21.9832	50.045	35.261	108.373	99.4646	67.1266	33.3767	49.2757	46.9661	86.9809	31.2963	67.5978	87.8026	113.406	519.889	206.646	24.3155	60.3205	61.2443	18.717	16.4662	30.1102	45.9126	20.079	18.2665	19.3868	68.9514	31.0079	84.5366	54.1216
PvERF134	AP13ITG70785_at	DREB	III	19.2082	18.8626	20.8238	21.259	24.5974	38.1149	33.7654	23.5485	21.3175	20.9706	22.0585	22.3805	18.5499	21.5849	21.3341	20.445	21.1531	22.3439	23.0655	23.319	20.6293	20.5937	19.16	18.521	19.136	16.8265	20.0825	21.744	19.9764	26.6718	19.3443
PvERF135	AP13ITG52615_at	DREB	III	38.3989	47.3325	48.0681	38.3193	151.612	212.146	316.575	76.3499	127.292	263.138	260.362	90.7427	442.204	782.683	1097.72	5290.07	2667.33	37.6585	734.506	1044.1	36.0096	30.286	36.655	283.368	43.5878	39.4904	51.6362	522.883	166.215	612.028	197.104
PvERF136	AP13CTG63943_at	DREB	III	34.6265	36.3561	127.589	109.137	286.512	373.319	267.071	380.211	320.34	467.221	264.666	103.682	396.312	739.451	808.391	2592.38	1522.44	94.176	435.308	488.717	26.8089	29.6508	44.9843	363.754	44.5679	35.7972	39.6789	353.158	114.306	393.778	198.144
PvERF137	AP13ITG56044_at	DREB	III	87.3571	202.547	574.848	282.088	606.689	366.616	231.671	212.791	107.036	179.783	176.116	34.2897	107.804	88.0803	132.838	706.281	232.948	72.6193	192.45	194.838	23.6153	30.6554	79.6293	282.401	28.25	37.5315	42.5365	697.802	268.309	788.155	271.583
PvERF139	AP13ITG62835_at	DREB	III	24.3712	22.6168	52.1256	44.9422	164.518	92.0326	95.3889	89.2349	46.0988	70.6209	42.3126	31.6022	32.9845	44.2853	33.526	159.828	43.3104	30.0959	60.8117	72.6636	23.2907	19.9654	20.4964	45.1455	21.9554	25.1737	22.0432	156.398	66.1944	107.933	73.9434
PvERF140	AP13ITG63861_at	DREB	III	9.47569	8.30106	15.0219	13.9288	48.3945	17.4815	12.3197	54.7358	26.5634	32.0259	10.5756	10.2956	16.127	9.47185	16.3268	78.6328	16.6752	8.2553	12.3376	11.3007	6.02986	6.10326	7.92224	11.0008	8.74235	9.0401	8.51591	30.7918	14.892	17.1854	12.8673
PvERF141	AP13ITG70785_at	DREB	III	19.2082	18.8626	20.8238	21.259	24.5974	38.1149	33.7654	23.5485	21.3175	20.9706	22.0585	22.3805	18.5499	21.5849	21.3341	20.445	21.1531	22.3439	23.0655	23.319	20.6293	20.5937	19.16	18.521	19.136	16.8265	20.0825	21.744	19.9764	26.6718	19.3443
PvERF142	AP13ITG56848_at	DREB	III	47.0097	70.8816	144.619	97.6806	421.288	273.8	118.069	586.892	297.008	338.127	61.8192	41.1756	123.279	60.0874	85.1941	468.493	83.3154	32.5942	48.2879	47.9487	24.5884	27.0394	22.5394	88.882	45.9828	71.5619	76.1964	377.65	266.367	333.631	425.988
PvERF143	KanlowCTG08606_s_at	DREB	III	69.1302	80.0037	233.531	166.572	714.375	545.23	253.599	940.342	520.357	648.629	167.149	101.579	164.521	102.201	124.772	1231.66	181.954	70.7915	156.863	158.01	48.6629	46.4985	68.2182	218.65	80.3261	80.5727	94.6636	331.636	199.517	200.998	195.704
PvERF144	AP13CTG58854_s_at	ERF	IX	78.7038	80.4259	92.1093	74.028	274.08	158.542	147.931	89.273	48.581	79.5352	137.982	94.329	180.052	65.8851	96.9892	84.1087	91.4126	26.1833	49.0715	54.0988	16.0079	19.1387	23.5645	28.6962	53.6173	47.9903	68.2265	75.0281	71.0565	53.3898	36.0945
PvERF145	AP13ITG58889_at	DREB	III	23.5954	23.0393	56.6357	34.0598	431.967	163.031	73.6472	944.924	572.365	551.573	63.2305	162.008	178.977	71.8173	56.1936	564.848	110.298	22.3763	52.4979	83.3913	21.0056	24.0619	27.9117	95.1625	64.0846	90.9954	93.8798	695.436	427.463	486.434	175.894
PvERF146	AP13ITG63540_at	DREB	III	15.0038	16.2897	19.0289	18.6357	45.3664	33.2763	26.066	25.6963	18.3008	25.7101	17.1833	15.9228	18.3906	14.6128	18.007	67.9185	16.5465	16.4943	17.4128	17.0729	18.7546	17.9563	13.8635	16.0992	14.6234	14.4371	15.1638	25.2967	17.3077	23.6643	18.3214
PvERF147	AP13ITG72318_at	DREB	III	32.8102	31.4872	52.5739	52.7098	41.8502	61.8709	52.945	43.5143	44.2257	39.4559	43.2353	41.48	35.2884	35.8452	35.6135	35.0294	41.1292	32.6724	36.0596	50.6059	26.9675	29.146	28.5429	31.742	28.7206	25.659	28.3902	33.4713	28.7772	31.0363	25.4729
PvERF148	AP13ITG73564_at	DREB	II	475.686	633.03	102.541	72.0037	422.927	183.573	301.628	159.181	124.377	179.378	359.914	93.1661	215.493	169.928	201.718	477.102	429.13	16.068	147.733	178.122	63.4314	62.1106	88.0727	221.951	126.759	136.242	146.59	230.691	333.35	678.677	908.387
PvERF149	KanlowCTG17870_s_at	DREB	II	23.6616	20.2749	21.5989	23.4254	21.1145	17.1505	24.5748	24.52	26.5442	25.4846	21.746	30.9995	25.8258	23.6787	26.5405	20.7204	19.4684	23.8773	25.9019	27.4741	19.9111	22.2271	19.7529	22.9849	26.2633	25.9116	27.6473	25.1558	27.7439	33.7078	27.1892
PvERF152	KanlowCTG30804_at	DREB	II	11.0889	16.6308	19.7237	13.1775	18.8526	11.5894	22.8714	7.63986	8.13939	8.77574	13.1526	6.38896	11.9133	9.81017	10.8572	16.0432	13	7.40781	10.1848	9.88615	6.43973	6.50759	6.46533	5.84161	10.2208	18.692	22.6577	43.2121	25.9448	44.6787	21.1112
PvERF153	AP13ITG63524_at	DREB	II	168.585	190.19	176.358	158.683	273.241	657.893	359.926	158.131	171.9	179.045	233.659	153.059	137.9	175.946	157.95	144.349	164.683	175.101	180.553	188.691	184.713	232.403	183.84	150.824	201.212	166.084	165.546	173.157	165.676	213.42	268.435
PvERF155	AP13CTG14364_s_at	DREB	IV	344.773	443.791	387.553	342.509	356.824	170.825	219.02	494.389	404.033	507.419	369.274	725.533	666.446	451.136	473.399	727.373	683.624	228.854	440.869	485.156	523.405	638.345	535.31	596.513	422.032	446.934	526.807	786.523	574.966	820.778	657.527
PvERF156	AP13CTG06880_at	DREB	IV	5.35749	5.46416	5.49835	5.20537	5.49113	5.4153	4.9605	5.66695	5.56488	5.21886	5.79545	5.50094	5.45275	5.69001	6.00532	4.97492	5.42264	5.31581	5.83086	5.64731	5.34648	5.7264	5.21883	5.12866	5.373	5.16055	4.92646	4.87616	5.3416	4.87507	6.27158
PvERF158	AP13ITG40341_s_at	DREB	IV	59.1263	87.9967	55.8932	53.0765	69.9502	74.3222	98.9962	68.5837	58.734	57.8025	68.4006	61.9475	46.0164	48.7799	45.5719	54.9889	49.7923	62.9976	63.5959	69.8161	53.7478	61.8268	51.5893	47.8421	59.1053	53.0393	83.8649	219.294	583.139	658.411	769.719
PvERF160	AP13ITG71417_at	AP2	AP2	32.639	24.771	20.7692	18.6357	31.078	22.821	22.2874	18.5615	16.9457	15.3341	27.1496	15.1063	16.6114	24.4387	13.0929	14.5162	15.347	14.4934	15.8445	14.4005	13.0712	13.943	14.091	14.0755	13.8359	14.0387	13.1818	14.899	15.9299	15.1343	16.4257
PvERF163	AP13CTG23710_at	DREB	I	9.16189	10.1746	8.01219	8.33973	9.00675	13.9553	9.83914	7.77428	7.64233	8.05811	10.1049	8.37006	7.71547	7.98502	10.0874	8.20964	9.42408	10.1031	10.4189	9.16962	8.99831	8.74826	8.31866	7.59218	7.37957	7.23736	8.00174	8.42933	8.29155	7.92271	7.1119
PvERF164	AP13CTG15798_at	ERF	VII	76.8724	57.212	180.993	247.28	1169.77	720.803	850.956	61.6274	41.9507	30.9074	637.226	68.3212	118.463	191.381	134.676	22.2648	98.1956	17.1515	14.2763	13.9091	12.2739	11.538	15.4906	14.1554	24.5369	26.1985	32.205	29.6132	30.7292	24.8341	22.5804
PvERF170	AlamoCTG09684_at	ERF	VI-L	35.9841	33.7869	22.2991	19.5622	19.4954	28.7088	22.026	35.3668	30.287	39.7587	21.6615	51.485	51.3046	22.7562	22.5791	49.5561	33.5702	22.7113	28.9902	34.2835	39.9466	39.625	27.5599	29.4117	52.954	45.5081	42.1907	30.3479	34.449	24.0338	30.1412
PvERF177	AP13ITG76608_x_at	AP2	AP2	8.43563	6.55981	14.1896	10.3388	25.468	48.0467	25.2922	7.37962	7.532	11.1467	17.2872	6.18322	6.32043	8.62795	6.69838	23.5738	13.1269	9.00235	6.911	7.27397	9.86303	6.20669	39.5676	20.8453	11.1716	9.47288	21.5291	21.6727	19.4481	10.1261	9.01791
PvERF178	KanlowCTG23980_s_at	ERF	VI	479.902	708.741	120.687	116.97	156.122	135.037	259.264	95.436	114.971	148.13	239.661	158.891	173.22	146.34	118.64	162.205	132.065	112.38	143.533	113.366	165.057	192.496	131.99	126.833	196.842	202.633	177.538	178.364	192.585	246.517	371.491
PvERF179	AP13ITG66365_at	ERF	X	24.8533	23.3458	24.0162	25.2813	25.7186	41.9055	33.4752	29.3322	25.4014	22.235	25.3909	28.8166	28.4714	19.9774	21.1628	18.7114	22.0703	27.4117	27.5474	26.9223	20.4777	22.2721	21.9302	21.0702	21.8826	19.9164	22.2245	23.4964	22.7934	21.2285	25.5095
PvERF181	AP13ITG54358_s_at	RAV	RAV	14.9027	16.8997	17.8919	13.9288	18.3122	26.9797	14.409	17.4915	15.6316	12.1555	14.6261	14.8683	15.0312	13.9003	16.2299	14.0124	14.1294	13.631	12.29	11.374	12.1688	10.7854	10.7725	12.3894	10.3116	11.5094	11.7151	11.6052	12.053	11.4676	12.8429
PvERF184	AP13CTG14471_s_at	RAV	RAV	17.811	18.0905	17.0908	18.3792	21.4814	28.7507	27.4564	20.543	18.931	18.1972	18.5559	20.452	17.428	17.406	16.2986	14.4395	17.8764	18.6273	19.798	19.3718	15.7916	18.1219	16.6224	14.8083	17.6027	16.5779	16.1274	17.3877	16.3404	19.3392	20.9587
PvERF188	KanlowCTG08112_s_at	AP2	AP2	28.0533	26.7286	31.871	33.8246	33.9975	31.5079	30.1526	37.9002	38.1367	37.925	38.6545	29.261	38.3497	31.8727	26.9796	42.2527	36.0591	30.6366	42.6747	33.2664	26.2623	23.8364	31.1294	37.3497	41.8602	36.7799	34.8724	28.1483	24.2976	22.7557	25.7535
PvERF189	AP13CTG03306_at	AP2	AP2	36.8305	34.7322	105.312	56.1028	241.518	286.629	124.623	18.7419	14.2397	19.7536	100.865	8.36135	21.3002	22.1954	17.2245	60.1595	27.4635	22.2404	20.1294	21.8024	9.85507	9.04577	33.1121	29.8189	28.7063	31.4937	44.9834	44.0019	47.8154	34.2822	40.5614
PvERF190	AP13ITG54847_at	AP2	AP2	57.0509	51.3679	51.5044	50.5626	56.5726	68.6361	61.8866	69.6411	81.2656	85.4495	49.6181	91.4884	92.4576	48.292	63.7918	252.509	122.285	52.6712	88.6164	117.926	45.5718	48.9899	54.5577	103.645	71.2055	72.9644	68.6012	92.4351	76.6914	139.386	98.4501
PvERF192	KanlowCTG33695_at	AP2	AP2	28.6508	30.0031	28.8322	31.3414	29.9251	35.5885	37.3295	40.9665	37.7893	29.7291	29.8297	43.7675	29.2459	25.1119	26.6202	25.8706	29.1999	43.728	41.7172	41.2477	33.9423	37.363	24.5621	28.9982	27.2301	23.637	28.0671	26.9818	24.0176	21.2286	20.6393
PvERF193	AP13CTG08331_at	AP2	AP2	551.85	1356.54	194.236	174.853	214.116	122.536	283.823	82.4158	98.893	154.691	189.721	141.531	125.352	183.764	251.052	66.6185	156.827	77.4972	63.1059	99.1886	297.591	138.14	230.53	146.686	86.8614	96.1136	95.6497	147.496	404.511	604.816	1638.43
PvERF194	AP13CTG23984_at	AP2	AP2	191.021	312.438	34.0752	26.5382	60.9893	78.7486	69.8406	26.9499	25.1713	25.5834	56.6981	18.1197	20.0671	50.3194	26.3332	17.0223	16.9868	21.0877	20.7385	23.0673	19.4233	21.5929	18.9	18.3657	20.5048	17.9621	25.815	34.9093	48.9951	49.5399	47.0161
PvERF195	AlamoCTG01436_at	AP2	AP2	83.6869	158.703	24.0216	21.1121	24.1217	32.5408	23.4621	12.9719	13.7406	12.6415	18.7236	11.7823	11.3864	16.0921	11.5005	10.008	11.2735	13.5796	11.5414	11.7452	12.2132	12.4394	12.647	12.73	11.4276	11.4836	14.417	17.7653	23.4448	40.838	66.5191
PvERF197	AP13ITG38806_s_at	AP2	AP2	30.8071	31.6054	20.5176	12.996	7.67571	9.32391	7.90607	9.86825	10.2745	9.36045	9.32456	7.29567	8.35087	12.5628	9.74138	6.81791	7.73228	10.0179	7.81737	7.49104	209.882	246.33	22.7151	13.0217	8.37674	9.38998	8.48817	8.70719	7.2924	7.88861	11.573
PvERF198	AP13ITG67907_at	AP2	AP2	20.4243	19.5372	18.4499	21.259	19.1845	25.0902	18.6258	19.0608	17.2346	18.8344	19.7443	22.4984	16.9586	19.7503	16.4119	15.6134	17.2385	17.9052	18.967	18.5988	51.4902	56.0076	17.3397	16.767	15.2643	14.9371	14.7399	15.3795	15.6161	19.0642	16.327
PvERF200	AP13CTG24212_s_at	AP2	AP2	15.5051	13.5175	10.9214	12.4666	12.108	15.7537	12.6122	14.132	13.7862	11.1329	10.918	13.766	11.2174	10.663	9.41436	9.32015	9.97979	11.7899	12.6406	12.6032	11.3211	11.3996	9.8531	11.1185	11.4546	11.4935	11.6211	11.3639	12.9468	13.3112	10.7747
PvERF201	AP13CTG08343_at	AP2	AP2	451.717	574.719	334.962	272.479	227.279	107.249	227.329	387.592	402.5	384.493	303.479	483.688	360.191	410.683	394.517	299.404	304.646	199.967	232.384	207.062	377.034	359.98	570.168	455.29	366.7	359.867	338.188	322.552	485.637	623.873	961.675
PvERF202	AP13CTG08490_at	AP2	AP2	12.4133	12.2695	14.4533	12.8171	16.5692	21.9589	14.9194	18.5399	16.7092	17.1179	14.5462	20.9204	18.6392	14.1742	16.5178	15.6072	14.8113	11.2363	12.7809	12.1112	10.7191	10.657	12.5513	15.9278	16.531	16.7507	14.343	13.5058	11.6619	13.9854	22.8184
PvERF203	AP13ITG42005_s_at	AP2	AP2	34.5034	24.7105	54.5252	64.8934	39.6128	46.2163	61.2263	77.7341	72.0151	71.3278	70.7424	19.909	26.9038	181.754	133.438	19.7319	26.8125	89.3039	23.6491	21.9093	32.7729	35.1046	35.6638	29.856	53.1882	40.1177	31.7148	19.2732	16.3023	14.9903	17.2353
PvERF204	AP13CTG28567_s_at	AP2	AP2	349.663	273.416	316.077	330.842	493.805	548.742	546.923	174.136	160.089	193.367	418.27	165.006	178.415	133.516	110.588	271.203	156.675	36.8156	114.482	90.8814	17.7968	20.6084	30.0658	50.9984	32.5539	67.6014	53.805	48.8824	53.8549	52.0567	69.3996
PvERF205	AP13CTG23462_at	AP2	AP2	164.585	126.822	184.532	199.466	314.431	271.409	323.951	102.583	90.4358	90.5962	159.761	103.082	70.2536	138.786	102.474	86.8869	82.4256	124.213	151.203	114.803	257.636	256.207	154.237	139.234	119.603	140.817	135.289	128.905	106.214	99.6521	98.0206
PvERF206	KanlowCTG14515_at	AP2	AP2	58.761	56.2454	50.7794	51.2685	57.3172	55.8454	51.0024	46.3113	44.7496	44.3159	48.4147	45.9346	42.9952	52.108	37.0361	44.3349	47.7006	47.8359	61.9722	52.2724	48.7542	51.3588	38.7159	41.876	50.2061	45.0622	49.3306	57.1626	53.5664	62.0438	62.253
PvERF207	AP13ITG36075_at	AP2	AP2	38.3522	42.5182	46.4295	45.8866	26.0747	8.34827	49.8028	19.3882	19.7364	20.8115	42.5706	13.4758	26.675	69.2621	53.0003	56.9738	52.8039	29.9737	98.4547	64.777	14.4259	11.1507	29.2086	38.9493	55.5712	62.4261	67.6764	71.1859	66.7476	51.9058	31.9472
Abbreviations; V1, V3 or V5 (vegatative stage 1, 3 or 5 or 1st, 3rd or 5th fully collared leaf stage); E4 (stem elongation stage 4); I3 (3rd internode), I4( 4th internode), VB (vascular bundles); Inflo (inflorescence)
